# Supplementary material for: Elevated Risk of Herpes Zoster in Vitiligo Patients: A Nationwide Population‐Based Cohort Study of Taiwan
Source: J Dermatol. 2026 Jan 9;53(4):596–604. doi: 10.1111/1346-8138.70140 (PMC13075525; doi:10.1111/1346-8138.70140)
Supplement: Supplementary file 1 — Table S1: Events of herpes zoster in the endpoint. Table S2: Hazard ratio of Herpes zoster infection in vitiligo subgroup receiving different number of treatments. Table S3: presents additional analyses derived from the same study cohort and dataset described in the Methods section. [file JDE-53-596-s001.xls]

## Sheet: S table 1
Supplemental Table 1. Events of herpes zoster in the endpoint
Vitiligo	Total		With		Without		P
Variables	n	%	n	%	n	%
Total	79910		15982	20	63928	80
Herpes zoster							< 0.001
Without	76928	96.27	14738	92.22	62190	97.28
With	2982	3.73	1244	7.78	1738	2.72

## Sheet: S table 2
Supplemental Table 2. Hazard ratio of Herpes zoster infection in vitiligo subgroup receiving different number of treatments
					Study population
Cohort	Population	Events	PYs	Rate	Crude HR	95% CI	95% CI	P	Adjusted HR	95% CI	95% CI	P
1 treatment	2314	233	14115.4	1650.68	Reference				Reference
2 treatment	302	35	1872.4	1869.26	1.13	0.792	1.612	0.5	1.255	0.878	1.793	0.212
>= 3 treatment	27	3	156.6	1915.71	1.145	0.366	3.576	0.816	1.286	0.411	4.026	0.848

## Sheet: S table 3
Table S3. Cumulative incidence of herpes zoster stratified by vitiligo with log-rank test
Vitiligo	With (n = 15,982)	Without (n = 63,928)	Log-rank
In the tracking of x year(s)	Numbers of herpes zoster		P
1	195	133	< 0.001
2	385	273	< 0.001
3	546	420	< 0.001
4	688	595	< 0.001
5	798	775	< 0.001
6	901	963	< 0.001
7	1008	1128	< 0.001
8	1093	1270	< 0.001
9	1153	1400	< 0.001
10	1200	1518	< 0.001
11	1227	1623	< 0.001
12	1240	1691	< 0.001
13	1244	1738	< 0.001
*Table S3 presents additional analyses derived from the same study cohort and dataset described in the Methods section.
